# Supplementary material for: A Turn-On Lipid Droplet-Targeted Near-Infrared Fluorescent Probe with a Large Stokes Shift for Detection of Intracellular Carboxylesterases and Cell Viability Imaging
Source: Molecules. 2023 Mar 2;28(5):2317. doi: 10.3390/molecules28052317 (PMC10005208; doi:10.3390/molecules28052317)
Supplement: Supplementary file 1 [file molecules-28-02317-s001.zip]

Archive with 1 entries (1 files):
- molecules-2097657-supplementary.pdf
